# Supplementary material for: The Histone H3K36 Methyltransferase MES-4 Acts Epigenetically to Transmit the Memory of Germline Gene Expression to Progeny
Source: PLoS Genet. 2010 Sep 2;6(9):e1001091. doi: 10.1371/journal.pgen.1001091 (PMC2932692; doi:10.1371/journal.pgen.1001091)
Supplement: Table S2 — Lists of genes in different temporal-spatial classes. See Results for explanation of how the ubiquitous, germline-expressed, germline-specific, embryo-expressed, and soma-specific gene sets were derived from published microarray and SAGE data [21], [34]–[36]. Silent genes are from [37]. (0.16 MB XLS) [file pgen.1001091.s008.xls]

## Sheet: ubiquitous
ubiquitous genes
Y74C9A.3
Y48G1C.4
Y48G1C.2
Y48G1C.7
F53G12.1
F53G12.5
F56C11.5
C53D5.1
C53D5.6
Y48G1A.5
Y48G1A.4
Y48G1A.3
R119.6
Y50C1A.1
W04C9.4
Y65B4BL.5
Y65B4BR.5
Y65B4BR.4
Y65B4A.3
Y65B4A.1
Y18H1A.2
Y18H1A.3
Y34D9A.4
Y34D9A.3
Y34D9A.6
Y48G8AL.14
Y48G8AL.8
Y48G8AL.11
Y48G8AL.13
K12C11.1
Y92H12BR.3
Y92H12BR.8
F47G6.1
Y92H12A.1
Y73E7A.2
Y71G12B.20
Y71G12B.23
Y71G12B.14
Y71G12B.6
C53H9.2
C53H9.1
M01D7.7
M01D7.2
Y51F10.4
Y51F10.2
Y20F4.4
Y20F4.5
Y37E3.3
Y37E3.4
Y37E3.8
Y37E3.9
Y37E3.10
Y37E3.11
Y37E3.15
Y37E3.17
Y39G10AL.3
Y39G10AR.12
Y39G10AR.10
Y39G10AR.13
Y39G10AR.20
Y39G10AR.8
Y39G10AR.14
Y39G10AR.2
F23C8.5
F23C8.6
Y74C10AL.2
Y74C10AR.3
Y23H5B.6
K07A3.1
Y23H5A.2
Y23H5A.7
F32B5.8
Y71F9B.4
Y71F9B.3
Y71F9B.8
Y71F9B.9
Y71F9AL.13
Y71F9AL.9
Y71F9AL.16
Y71F9AM.6
Y54E10BR.4
Y54E10BR.3
Y54E10BR.6
Y54E10BR.1
M01B12.3
M01B12.4
C45E1.4
Y54E10A.9
Y54E10A.7
Y54E10A.5
Y54E10A.10
Y54E10A.3
W01B11.3
Y44E3A.1
Y47G6A.6
Y47G6A.31
Y47G6A.24
T28F2.2
D1037.3
T12F5.4
T12F5.1
ZK770.3
C32E8.5
C32E8.3
C32E8.9
C32E8.10
F53F10.5
F53F10.4
F53F10.3
F53F10.2
T03F1.8
T03F1.3
T03F1.2
T03F1.1
C50F2.3
T20F5.2
T20F5.6
T20F5.7
F28H1.3
F55C7.7
E01A2.4
E01A2.6
E01A2.1
R12E2.3
R12E2.13
R12E2.1
C18E3.2
C43E11.11
C43E11.3
C43E11.2
C43E11.9
Y47D9A.2
Y47D9A.1
ZK973.6
ZK973.3
ZK973.9
ZK973.11
ZK973.1
T21E12.4
C41D11.2
C41D11.8
C41D11.5
Y119C1B.4
Y119C1B.8
D1007.5
D1007.6
D1007.7
C44E4.1
C44E4.4
C44E4.3
Y119C1A.1
B0041.4
B0041.2
T04D1.3
T04D1.4
C10H11.6
M04F3.1
M04F3.4
M04F3.5
F57C9.1
F21F3.6
F28B3.1
F28B3.10
F28B3.6
F28B3.7
W03G9.8
W03G9.1
F54C1.3
F54C1.7
C46H11.4
C30F8.2
Y110A7A.13
Y110A7A.14
Y110A7A.17
Y110A7A.8
Y110A7A.6
Y110A7A.5
Y110A7A.19
Y110A7A.1
F56A3.3
B0261.4
B0261.2
C01G8.3
C01G8.5
F55A12.7
F55A12.5
F55A12.8
F55A12.9
C24A11.8
C30H7.2
F27C1.7
F27C1.2
C09D4.5
F59A3.3
M01A10.3
M01E11.4
M01E11.2
M01E11.1
M01E11.7
F46F11.4
F55F8.3
F55F8.5
F55F8.9
T19B4.4
T19B4.7
T19B4.2
F56H1.4
F56H1.6
F56H1.5
C32F10.2
C32F10.8
C32F10.1
F33D11.11
C34G6.7
C34G6.1
C06A5.3
C06A5.7
B0025.2
B0025.4
B0025.1
C27A12.6
ZK484.3
ZK484.1
T27A3.1
T09B4.8
T09B4.9
T09B4.10
T08B2.7
T08B2.8
T08B2.9
T08B2.5
T08B2.10
C48E7.1
C10G11.5
F26B1.2
K04F10.4
K04F10.3
K04F10.7
R10A10.2
T23H2.3
T23H2.5
K06A5.6
K06A5.7
C55B7.9
T10E9.7
F57B10.10
F57B10.5
F57B10.11
F57B10.3
F57B10.1
T23B3.1
W02D3.4
W02D3.5
W02D3.2
W02D3.1
W02D3.9
W02D3.11
F08B6.2
F08B6.3
F08B6.4
C37A2.8
E02D9.1
K02F2.3
K02F2.2
K02F2.1
H27M09.2
H27M09.1
C48B6.2
T10B11.3
T10B11.2
H06O01.3
H06O01.1
F15C11.2
W01A8.1
W01A8.4
F22D6.2
F22D6.3
F22D6.5
K10D3.2
K07G5.6
K07G5.1
K07G5.2
M05B5.4
M05B5.5
C01H6.7
R06C7.8
F13G3.5
F13G3.6
F13G3.11
F52A8.1
F52A8.4
F07A5.7
ZK524.4
T28F4.1
T28F4.5
C26C6.1
C26C6.2
T25G3.3
T25G3.4
D2030.1
D2030.4
D2030.6
D2030.11
D2030.9
F29D11.2
F26A3.1
F26A3.7
T23G11.7
F27D4.1
F27D4.2
F27D4.7
F27D4.5
H15N14.2
F30F8.8
R11A5.1
R11A5.4
F20G4.1
F20G4.3
T22C1.1
T22C1.3
T22C1.10
C54G4.8
K04G2.1
K04G2.2
K04G2.3
K04G2.6
K04G2.10
F18C12.2
T02E1.3
ZK265.9
ZK265.6
T01G9.2
T01G9.6
F52B5.1
F52B5.6
F16D3.2
T19A6.3
F02E9.10
F02E9.9
F10D11.1
K02B12.3
T01H8.1
R05D11.3
R05D11.5
R05D11.6
R05D11.7
R05D11.8
F43G9.1
F43G9.3
F43G9.9
F39H2.3
K07A12.1
K07A12.4
F39H11.3
C36B1.4
C36B1.3
C36B1.5
C36B1.12
DY3.1
DY3.2
DY3.7
F36A2.7
F36A2.6
F36A2.9
F36A2.13
T08G11.4
T08G11.1
F32H2.1
F32H2.2
F32H2.4
F32H2.5
F36F2.4
F36F2.6
W06D4.1
W06D4.4
W10D5.3
W10D5.2
ZK858.6
F25H5.5
F25H5.4
C45G3.5
VF36H2L.1
F36H2.1
F36H2.2
F14B4.1
F14B4.2
F26H9.2
F26H9.6
F26H9.5
F16A11.1
C17E4.11
C17E4.5
C17E4.9
F46A9.6
F46A9.5
F30A10.1
F30A10.6
F30A10.8
F30A10.9
C41G7.1
K07A1.11
K07A1.12
T05F1.1
T05F1.4
T05F1.13
C03D6.3
C03D6.8
C04F12.4
C04F12.10
C16C2.4
K02A11.1
F26E4.1
F26E4.8
F26E4.9
F26E4.11
K10C3.3
K10C3.2
K10C3.5
K10C3.6
F52F12.3
F52F12.4
Y106G6A.2
Y106G6A.1
T24D1.2
T23D8.3
T23D8.4
F10G8.3
F10G8.7
Y106G6D.7
C25A1.1
C25A1.4
C25A1.6
C25A1.10
Y106G6E.4
Y106G6E.5
Y106G6E.6
ZC434.2
ZC434.5
ZC434.6
ZC434.7
F25D7.1
Y106G6H.2
Y106G6H.3
Y106G6H.5
F37D6.1
F59C6.5
F25H2.4
F25H2.5
F25H2.6
F25H2.7
F25H2.9
F25H2.10
F25H2.11
F25H2.12
T22A3.3
C43H8.2
B0511.8
B0511.10
B0511.2
C34B2.10
C34B2.7
C34B2.2
B0205.9
B0205.8
B0205.12
B0205.3
B0205.11
B0205.7
B0205.6
F55A3.1
T27C10.6
Y95D11A.1
Y52B11A.2
Y52B11A.10
W02B9.1
F28D9.1
F56G4.5
F15D3.1
F15D3.7
C17D12.1
T22H2.5
Y47H9C.4
Y47H9C.7
R09B3.3
R09B3.4
R09B3.5
R06C1.1
R06C1.2
R06C1.4
Y53C10A.12
F58D5.1
R05D7.4
R05D7.5
C15C6.4
K11D2.3
W02D9.1
F33E2.5
H28O16.2
H28O16.1
T06G6.9
W02A11.1
W02A11.2
W02A11.3
Y18D10A.8
Y18D10A.9
Y18D10A.17
C47B2.2
C47B2.3
C47B2.4
C47B2.5
C47B2.6
ZK256.1
F22G12.4
M01E5.3
T04D3.5
W08E3.2
W08E3.1
W08E3.3
C01A2.5
Y40B1B.7
Y40B1B.5
Y48G10A.3
Y48G10A.2
Y48G10A.1
Y87G2A.18
Y87G2A.3
Y87G2A.8
Y87G2A.9
Y87G2A.10
Y6B3A.1
W09C5.1
W09C5.2
W09C5.6
W04A4.5
Y6B3B.5
Y37H9A.3
Y37H9A.6
W09G3.3
W09G3.6
W04A8.1
Y71A12B.1
Y71A12B.12
F47G4.7
F47G4.2
Y63D3A.5
Y63D3A.6
Y63D3A.8
C37A5.9
C49A1.4
Y105E8A.2
Y105E8A.6
Y105E8A.10
Y105E8A.16
Y105E8A.17
Y105E8A.20
Y105E8A.26
Y105E8B.1
Y105E8B.5
Y105E8B.8
Y54E5A.5
Y54E5A.7
K05C4.1
K05C4.2
K05C4.7
K05C4.6
K05C4.5
F39B2.11
F39B2.10
F39B2.3
F39B2.2
F39B2.1
K11B4.1
Y54E5B.1
Y54E5B.3
Y54E5B.4
ZK270.2
F33H2.7
F33H2.3
F31C3.1
2L52.1
F23F1.5
F23F1.8
F23F1.1
C23H3.5
C23H3.4
C23H3.1
T01D1.2
Y43H11AL.1
B0432.10
B0432.4
B0432.3
B0432.2
D1069.2
C03H5.2
C24H12.4
W10D9.3
W10D9.5
W07E6.1
W07E6.2
W07E6.4
W08F4.8
W04H10.3
T02H6.11
F28A10.6
T07D3.7
R07C3.2
T13B5.3
T13B5.8
W09B6.1
F56D12.1
F56D12.5
Y51H7C.4
H17B01.4
H17B01.1
ZC204.2
F45C12.7
F07E5.5
Y59C2A.3
F54A3.3
B0281.5
F43C11.9
F53G2.7
K02F6.1
K12H6.6
Y110A2AR.3
ZK355.2
K08A2.4
K08A2.1
C41H7.6
B0454.1
Y25C1A.5
T10D4.6
Y49F6B.4
W10G11.20
C46E10.4
F53C3.13
K07D4.3
C01F1.6
C01F1.2
C01F1.1
H20J04.5
B0286.4
ZK430.2
ZK430.7
ZK430.1
M03A1.1
M03A1.6
F35D11.5
F10G7.5
F10G7.1
F10G7.11
C33F10.4
F11G11.7
F11G11.2
R05F9.6
R05F9.9
R05F9.10
R05F9.1
ZK546.2
Y38A8.2
T27F7.3
T27F7.1
F59A6.6
F59A6.5
F59A6.1
F33G12.6
C27A2.3
C27A2.2
C27A2.1
C27D6.4
C34F11.3
C34F11.9
F08B1.1
F09E5.8
F09E5.7
F09E5.11
F09E5.5
F09E5.15
F09E5.1
EEED8.8
EEED8.9
EEED8.10
EEED8.15
ZK177.6
ZK177.8
C17G10.4
C17G10.9
F59E12.9
F59E12.11
F59E12.2
C25H3.12
C25H3.6
C25H3.9
C25H3.14
C18A3.3
C18A3.2
ZK1248.11
ZK1248.19
F55C12.5
F59G1.8
F59G1.1
F28B12.3
F28B12.2
R12C12.6
R12C12.2
R12C12.7
F21H12.1
C29H12.6
C30B5.2
T24H7.3
T24H7.1
F13H8.2
F13H8.7
C32D5.3
C32D5.8
C32D5.9
C32D5.11
K10B2.4
K10B2.1
F58F12.1
K06A1.5
T28D9.2
T28D9.1
C56E6.2
F18C5.10
C56C10.7
C56C10.8
C56C10.3
C56C10.13
C56C10.11
F41G3.14
T13C2.6
C44B7.10
C44B7.2
B0252.4
F22D3.2
C15F1.6
C15F1.7
C52E12.3
C52E12.1
ZK1127.6
ZK1127.5
ZK1127.4
ZK1127.10
T02G5.9
T02G5.7
T02G5.2
F10E7.8
F10E7.5
T07F8.4
C27H5.3
E04F6.5
F32A5.4
F32A5.7
F45E12.5
F45E12.1
F43E2.8
F43E2.4
F43E2.5
F43E2.2
F43E2.7
F43E2.1
D1022.7
ZK1290.4
R07G3.5
R07G3.3
R07G3.7
R07G3.1
F18A1.5
F18A1.4
F18A1.3
B0495.5
B0495.2
B0495.7
B0495.9
B0228.7
C06A8.1
T05A6.1
T09A5.9
T09A5.10
T01H3.3
T01H3.1
ZK669.4
C08B11.1
C08B11.3
T05H10.2
T05H10.4
T05H10.5
T05H10.6
T05H10.7
C41C4.4
C41C4.6
C41C4.7
F10B5.1
T05C12.6
T05C12.7
M110.5
K01C8.9
K01C8.10
C26D10.1
F14E5.2
F22B5.2
F22B5.7
F22B5.9
F22B5.10
M05D6.6
T13H5.3
T13H5.4
T13H5.5
T13H5.6
F54C9.1
F54C9.2
F54C9.5
F28C6.4
F28C6.3
F28C6.7
D2085.1
D2085.4
C34C6.4
C34C6.5
T01B7.4
T01B7.5
K08F8.1
F46C5.9
F46C5.8
T14D7.1
T07D4.3
B0457.1
T21B10.7
T21B10.1
T21B10.2
T21B10.3
T21B10.5
C18E9.10
C18E9.4
C18E9.2
C18E9.6
F44G4.1
F44G4.2
F44G4.4
F37B12.2
T24B8.1
T24B8.3
C07H4.2
T24H10.6
T24H10.7
T23G7.3
T23G7.5
ZK1067.7
T26C5.1
T26C5.3
C01G6.3
C01G6.4
C01G6.6
C01G6.8
D2013.5
D2013.6
D2013.7
D2013.9
F42A8.2
M176.2
M176.11
F35H8.6
E02H1.1
E02H1.5
T15H9.2
T15H9.1
ZK1307.6
ZK1307.5
ZK1320.1
ZK1320.11
Y53C12A.3
C08H9.2
C05C10.2
C05C10.3
R53.2
R53.4
R53.6
R53.5
F52H3.1
C18D1.1
R05H5.4
T01E8.4
T01E8.6
F54B3.3
ZK970.2
ZK970.3
ZK970.4
C07E3.6
T09F3.2
T09F3.5
E04D5.1
ZK673.2
R166.3
R166.5
C06A1.1
C06A1.5
C14A4.1
C14A4.2
C14A4.14
C14A4.3
C14A4.4
C14A4.5
C14A4.11
M28.5
D2089.1
D2089.3
D2089.5
M106.1
M106.2
M106.4
M106.5
F59E10.3
R03D7.4
R03D7.6
F33A8.1
F33A8.3
F33A8.4
C09H10.5
C09H10.6
F40F8.1
T06D8.5
T06D8.6
T06D8.7
T06D8.8
C47G2.3
C47G2.5
T24F1.1
B0491.5
B0491.6
C33B4.4
VW02B12L.3
W02B12.2
W02B12.3
W02B12.8
W02B12.15
W02B12.9
W02B12.11
B0334.3
B0334.4
B0334.5
Y62F5A.1
F54D5.11
F54D5.8
F54D5.7
F54D5.5
F07A11.2
ZK20.4
ZK20.3
C47D12.1
C47D12.6
VF13D12L.1
F13D12.4
F13D12.6
F13D12.7
F44E5.1
F43G6.9
K12D12.2
K12D12.1
Y17G7A.1
W03C9.5
Y17G7B.2
Y17G7B.3
Y17G7B.7
Y17G7B.10
Y17G7B.15
Y17G7B.17
Y57A10A.18
C50E10.4
Y38E10A.6
Y46G5A.5
Y46G5A.12
Y46G5A.17
Y46G5A.21
F35C5.6
F58G1.2
Y38F1A.5
Y38F1A.6
F18A11.3
F29C12.4
F15D4.3
Y48C3A.10
Y48C3A.16
Y48E1C.2
Y48E1C.4
Y48E1B.14
Y48E1B.5
Y48E1B.12
Y48E1B.10
F37B1.2
C31C9.1
C31C9.2
Y48E1A.1
R06B9.6
F08G2.4
Y51H1A.1
Y51H1A.3
Y51H1A.4
W01G7.3
W01G7.4
W03H9.4
Y48B6A.1
Y48B6A.2
Y48B6A.13
Y48B6A.14
Y54G11A.8
Y54G11A.11
R06A4.8
R06A4.9
R06A4.4
R06A4.7
F26H11.2
F26H11.5
C13B4.2
K10H10.2
ZC101.2
K02B7.3
Y54E2A.11
Y54E2A.12
W01D2.2
Y53F4B.9
Y53F4B.15
Y53F4B.22
C29F9.7
F40G9.3
F40G9.2
Y50D7A.9
Y50D7A.10
W07B3.2
F10C5.1
F30H5.1
Y55B1AL.2
W06E11.4
W06E11.2
T17H7.4
B0412.4
K02F3.4
K02F3.11
Y6D11A.2
F23H11.3
F23H11.5
T12B5.10
Y34F4.5
BE0003N10.2
Y92C3B.2
F58B6.3
Y119D3B.15
Y119D3B.12
Y82E9BR.3
Y67D2.6
Y67D2.2
Y67D2.1
Y22D7AL.7
Y22D7AL.10
Y39A3CL.5
Y39A3CL.1
Y39A3CR.4
F53A3.3
R155.1
Y48G9A.1
H14E04.5
W04B5.4
Y54F10AL.2
Y54F10AL.1
Y54F10AM.5
Y54F10AM.4
Y54F10AR.2
Y71H2B.10
Y71H2B.6
Y71H2B.2
Y71H2AM.11
Y71H2AM.17
Y71H2AM.19
Y71H2AM.20
Y71H2AM.5
H05C05.2
H06I04.4
H06I04.3
H06I04.2
Y53G8AL.2
Y53G8AM.8
Y53G8AR.3
Y53G8AR.2
C56G7.1
F59A2.3
F59A2.4
F59A2.1
K01A11.2
C34C12.2
C34C12.3
C54C6.6
C54C6.2
C32A3.3
C46F11.3
C46F11.2
C46F11.5
C14B1.1
C14B1.5
T24A11.1
C36A4.5
C36A4.9
F13B10.2
ZK1058.1
ZK1058.4
C36E8.1
C36E8.5
T02C12.3
C03C10.1
C03C10.3
C16C10.11
C16C10.8
C16C10.7
C16C10.5
R74.1
R74.4
R74.3
R74.5
R74.6
R74.7
R74.8
F43C1.2
T08A11.2
R10E4.2
R10E4.4
R10E4.9
H38K22.2
H38K22.5
B0285.3
B0285.4
R07E5.3
R07E5.14
R07E5.13
R07E5.10
R07E5.7
F56F3.1
F56F3.5
C07G2.2
C07G2.3
M88.6
F35G12.3
F35G12.12
F35G12.8
F35G12.11
F35G12.9
F35G12.10
F10F2.1
T23F11.1
T04A8.7
T04A8.14
B0393.1
C38D4.3
C38D4.6
F26A1.1
C35D10.9
C35D10.7
C35D10.6
C35D10.10
C35D10.4
C35D10.13
C35D10.16
C35D10.1
F26F4.6
F26F4.4
F26F4.13
F26F4.9
F26F4.10
C26E6.8
C26E6.11
C26E6.6
C26E6.5
C26E6.4
C26E6.3
C26E6.2
C27F2.4
C27F2.5
C27F2.9
C27F2.10
R144.6
R144.12
R144.7
R144.4
R144.3
R144.2
C45G9.7
F54D8.3
F54D8.2
Y54H5A.2
Y54H5A.3
Y54H5A.1
T10F2.5
T10F2.1
T10F2.3
T10F2.4
K10D2.2
K10D2.6
ZC155.1
C34E10.6
C34E10.11
C34E10.4
C34E10.2
C34E10.1
ZC395.7
ZC395.10
ZC395.3
ZC395.2
F52C9.7
F52C9.8
F52C9.1
ZK121.1
Y32H12A.7
F48E8.5
R02F2.7
R02F2.1
C05D2.6
D1044.6
F09F7.7
F09F7.4
F09F7.2
F56D2.6
F56D2.1
C05D2.10
C05D2.1
F54E7.3
F54E7.1
B0336.6
B0336.9
B0336.10
B0336.3
B0336.2
B0336.1
F01F1.7
F01F1.8
F01F1.6
F01F1.9
F01F1.12
F01F1.1
C28H8.9
C28H8.4
C28H8.3
C28H8.12
C28H8.1
F25B5.4
F25B5.5
F25B5.3
F25B5.7
T04C9.4
ZK328.2
ZK328.5
ZK328.1
C05D10.1
T17E9.2
Y42G9A.4
F42A10.4
C23G10.4
C23G10.8
C23G10.3
T12A2.2
F47D12.4
F47D12.9
C56G2.1
C16A3.9
C16A3.7
C16A3.5
C16A3.4
C16A3.3
C05D11.7
C05D11.10
C05D11.3
C05D11.1
C05D11.11
C05D11.12
T26A5.7
T26A5.9
F23F12.6
C09E7.4
F20H11.1
Y40D12A.1
C13B9.3
F37A4.8
F37A4.1
K04C2.4
K04C2.2
F57B9.6
F57B9.5
F57B9.4
F57B9.2
F57B9.10
F31E3.4
F31E3.3
F11H8.4
R01H2.6
ZK418.4
B0280.8
B0280.1
K04G7.3
K04G7.4
K04G7.10
F37C12.7
F37C12.4
F37C12.3
F37C12.1
F37C12.11
F37C12.13
R151.6
R151.10
T20H4.4
T20H4.5
T20H4.3
B0361.5
B0361.3
B0361.7
B0361.10
B0361.8
F08F8.7
F08F8.9
T20B12.8
T20B12.3
H14A12.2
C07H6.5
R13A5.8
R13A5.12
R13A5.1
ZK783.2
C03B8.4
ZK112.5
ZC97.1
ZK686.3
ZK686.4
ZK686.1
C27D11.1
ZK652.6
ZK652.4
ZK652.1
ZK688.9
ZK688.11
C29E4.3
C29E4.12
C29E4.2
F54H12.6
F54H12.1
C06G4.2
F44B9.3
F44B9.5
F44B9.6
F44B9.8
K12H4.1
C14B9.4
C14B9.7
C14B9.2
C14B9.1
D2007.4
D2007.5
C50C3.6
C30A5.3
C02F5.6
C02F5.1
F09G8.3
F10E9.6
F10E9.3
ZC262.2
R05D3.7
R05D3.11
ZK353.6
ZK353.8
ZK353.9
ZK1236.3
C30C11.4
C30C11.2
F42H10.7
ZC21.10
C02D5.3
B0303.7
B0303.15
ZK370.5
PAR2.4
K02D10.1
F54F2.5
F54F2.2
F54F2.7
F44E2.3
F44E2.6
F44E2.7
ZK637.14
ZK637.5
ZK637.7
ZK637.8
ZK637.10
ZK637.13
ZK643.2
R08D7.3
R08D7.4
R08D7.6
R08D7.7
F59B2.6
R107.2
R107.4
R107.5
R107.6
R107.7
F02A9.2
F02A9.4
ZK507.6
ZK512.5
F54G8.3
T23G5.1
T23G5.2
C40H1.6
C38C10.2
F54C8.4
F54C8.7
B0464.5
B0464.7
B0464.3
B0464.1
F55H2.2
F55H2.5
F55H2.6
C48B4.4
F58A4.3
F58A4.8
F58A4.10
C07A9.9
C07A9.2
C07A9.3
C07A9.12
T05G5.10
T05G5.5
T05G5.6
T05G5.8
T05G5.9
R10E11.8
R10E11.2
ZK632.3
ZK632.4
ZK632.6
ZK632.7
ZK632.8
ZK632.9
ZK632.10
ZK632.12
K11H3.6
K11H3.3
K11H3.1
ZK757.4
F40F12.5
R10E12.1
T16G12.4
T16H12.3
T16H12.5
ZK1128.8
ZK1128.6
T20G5.7
T20G5.9
T20G5.2
T20G5.11
T07A5.6
T07C4.7
T07C4.3
T07C4.4
D2045.1
D2045.6
D2045.7
Y45F3A.3
Y39A1A.3
Y39A1A.1
Y39A1A.24
Y39A1A.6
Y39A1A.15
Y39A1A.20
Y39A1A.21
W09D10.2
W09D10.1
K01G5.8
K01G5.7
K01G5.4
K01G5.5
K01G5.2
K01G5.1
K01G5.9
K11D9.1
K11D9.2
Y48A6B.11
W09D6.5
W09D6.6
Y47D3A.21
Y47D3A.25
Y47D3A.27
Y47D3B.9
Y66A7A.2
Y66D12A.24
Y66D12A.22
Y66D12A.21
Y66D12A.12
Y66D12A.9
Y66D12A.8
Y41C4A.8
Y41C4A.9
C18D11.4
Y56A3A.1
Y56A3A.3
Y56A3A.4
Y56A3A.18
Y56A3A.20
Y56A3A.21
Y56A3A.13
Y56A3A.32
Y56A3A.33
Y79H2A.3
Y79H2A.6
Y75B8A.14
Y75B8A.24
Y49E10.6
Y49E10.1
Y49E10.15
Y49E10.19
Y49E10.20
Y111B2A.26
Y111B2A.10
Y111B2A.13
Y111B2A.18
Y37D8A.1
Y37D8A.9
Y37D8A.10
Y37D8A.13
Y37D8A.14
Y39E4A.3
ZK1010.1
ZK1010.3
Y39E4B.3
Y39E4B.5
Y39E4B.12
F56A8.3
F56A8.4
Y43F4B.5
F53A2.4
F53A2.7
F53A2.8
T03F6.5
T03F6.3
T03F6.1
F45G2.4
F45G2.9
Y76A2A.2
T27E9.7
T27E9.1
Y76A2B.1
T05D4.1
T25C8.2
T12D8.8
T12D8.6
T12D8.7
T12D8.2
T12D8.1
ZK525.2
ZK520.4
K08E3.4
K08E3.5
K08E3.6
K08E3.7
K08E3.8
F29C4.7
F29C4.2
Y38C1AA.2
R02D3.4
R02D3.5
R02D3.1
T21D12.3
T21D12.4
T21D12.9
Y66H1B.2
Y66H1B.4
T07A9.11
T07A9.14
T07A9.2
T07A9.10
T07A9.9
Y66H1A.3
Y66H1A.2
W03G1.6
K11H12.9
K11H12.2
K11H12.8
K11H12.7
F56B3.11
Y55F3BR.6
Y55F3BR.8
Y55F3AM.3
Y55F3AM.13
Y55F3AM.1
Y55F3AR.3
C44B12.2
Y104H12D.1
F58F6.4
Y77E11A.6
Y77E11A.7
Y77E11A.11
Y77E11A.13
Y77E11A.1
Y41D4B.19
Y41D4B.13
Y41D4B.5
K08D12.1
F55A8.1
C54E4.2
Y38F2AL.3
Y38F2AR.13
Y38F2AR.9
Y38F2AR.2
Y69A2AR.21
Y69A2AR.18
Y69A2AR.28
Y69A2AR.3
Y69A2AR.1
Y94H6A.5
Y94H6A.7
Y54G2A.2
Y54G2A.17
Y54G2A.5
Y54G2A.18
Y54G2A.31
Y54G2A.23
Y54G2A.26
Y67D8C.10
Y67D8A.1
F42A6.7
Y55H10A.1
B0546.2
B0546.4
C04C3.3
Y37E11B.5
Y37E11B.6
Y37E11AR.6
F37C4.5
W02C12.3
W03D2.4
C35B1.2
K08D10.4
K08D10.3
F36A4.7
R08C7.2
M01H9.3
ZK180.3
ZK180.4
F29B9.6
F29B9.5
F29B9.10
F29B9.11
F29B9.2
F29B9.1
T22B11.5
K08F11.3
E04A4.7
E04A4.8
R11E3.7
R11E3.8
H06H21.6
H06H21.3
C02B10.1
C02B10.4
C24D10.6
W03F8.4
Y59E9AL.7
Y4C6B.1
F41H10.8
ZK616.6
ZK616.4
B0273.4
F35D6.1
T12E12.4
T12E12.1
F26D12.1
B0547.1
T19E7.2
T19E7.3
C45E5.6
C10G6.1
C06E7.3
K02B2.1
K02B2.5
B0350.2
K08B4.6
K08B4.1
M03D4.1
C11D2.7
Y73B6BL.9
Y73B6BL.6
Y73B6BL.3
Y73B6BL.24
F38A5.2
F38A5.13
F15B10.1
C01B10.8
Y73B6A.4
C17H12.13
C17H12.1
C17H12.14
C05B10.1
T22D1.9
T22D1.4
T22D1.3
T22D1.10
C06G3.7
C06G3.9
C06G3.10
C06G3.11
Y43B11AR.4
ZC477.5
C34D4.12
C34D4.14
D2024.5
D2024.6
F42C5.8
C48A7.2
R05G6.7
F49E8.3
F49E8.5
F32E10.4
F32E10.2
F32E10.6
F32E10.1
F45E4.2
F45E4.10
C08G9.1
F33D4.4
F33D4.7
F33D4.8
C50F7.4
C33H5.8
C33H5.12
C33H5.18
C06A6.4
C06A6.3
C49H3.6
C49H3.9
C49H3.11
F57H12.1
C26B2.6
C26B2.3
C18F3.2
Y42H9AR.4
Y42H9AR.1
F42G8.10
F42G8.3
C07G1.4
T09A12.5
T09A12.4
K07H8.10
K07H8.3
K07H8.2
D2096.4
D2096.7
D2096.8
T26A8.4
T26A8.1
C28C12.7
C09G4.1
F42A9.6
F08B4.5
F08B4.7
F21D5.2
F21D5.5
F21D5.8
F21D5.6
F21D5.7
C09G9.1
C09G9.2
C27B7.1
C27B7.8
D1046.3
C53B4.4
C53B4.7
C53D6.4
ZC410.5
ZC410.7
C01F6.8
C01F6.9
F23B2.5
F23B2.6
C46C2.2
Y11D7A.3
F49C12.9
F49C12.8
F49C12.12
F49C12.13
T20D3.3
T20D3.5
T20D3.6
C10C5.6
F59B8.2
F38E11.5
C33A12.3
C33A12.1
ZK1251.9
K01H12.1
C28D4.9
C28D4.2
T13F2.7
T13F2.3
T13F2.2
T13F2.1
W08D2.5
K07F5.13
K07F5.15
F32B6.3
F32B6.8
C47E12.5
C47E12.4
C47E12.1
K08F4.9
T14G10.7
T14G10.6
T14G10.1
T14G10.2
K04D7.1
K04D7.2
C24F3.4
C24F3.1
F01G10.1
Y43C5A.2
K11E8.1
R11A8.6
R11A8.7
R10H10.1
F13B12.1
R102.5
ZC168.4
T25B9.9
R13.4
T11G6.1
T11G6.8
ZK593.5
ZK593.6
F13H10.3
F13H10.4
F36H1.6
F36H1.1
Y5F2A.4
M7.5
M7.1
T05E11.6
T05E11.5
T05E11.3
F01G4.1
F01G4.2
F01G4.6
C08F8.1
R07H5.2
R07H5.8
B0035.14
B0035.1
B0035.2
B0035.4
B0035.11
C10C6.1
C10C6.6
H21P03.1
M04B2.4
M04B2.1
F12F6.6
F12F6.1
F40F11.4
F40F11.1
Y24F12A.2
F58B3.5
F58B3.6
F58B3.7
ZK809.3
ZK809.5
ZK792.6
M117.2
F38H4.9
ZK822.2
ZK829.4
ZK829.7
T12G3.1
T12G3.4
K08E4.1
F11A10.1
F11A10.7
F11A10.6
F11A10.8
F11A10.5
M18.5
M18.7
B0001.1
B0001.4
B0001.8
B0001.5
B0001.3
B0001.6
C42C1.5
F19B6.1
ZC518.2
F28D1.1
C25G4.2
C25G4.5
ZK795.1
ZK795.3
K08E7.1
K08E7.2
T23B5.4
T23B5.3
C36H8.2
F07C6.4
M02B1.3
F49E11.1
C39E9.13
C39E9.14
B0564.1
B0564.11
F09E8.2
JC8.2
JC8.3
JC8.6
JC8.4
Y67H2A.1
Y67H2A.4
Y67H2A.5
Y67H2A.6
Y67H2A.8
W02A2.7
Y62E10A.1
Y62E10A.2
Y62E10A.6
Y62E10A.10
Y62E10A.12
Y62E10A.13
K09B11.10
Y45F10A.6
F52G2.1
Y45F10D.12
Y45F10D.3
Y45F10D.4
Y45F10D.7
B0513.3
B0513.2
B0513.1
Y37A1B.5
Y37A1B.2
Y37A1B.1
F52B11.2
F02H6.5
Y67A10A.4
Y57G11C.33
Y57G11C.34
Y57G11C.3
Y57G11C.9
Y57G11C.10
Y57G11C.11
Y57G11C.12
Y57G11C.13
Y57G11C.15
Y57G11C.16
Y57G11C.24
Y41E3.4
Y41E3.7
Y41E3.9
Y41E3.8
Y41E3.10
Y41E3.11
Y73F8A.24
Y73F8A.27
Y105C5B.28
Y51H4A.3
Y116A8A.9
T06A10.1
T06A10.3
Y116A8C.10
Y116A8C.42
Y116A8C.27
Y116A8C.28
Y116A8C.34
Y116A8C.35
ZK550.4
F26D10.3
T28F3.1
C49C3.8
C30H6.8
F11E6.5
F56E10.4
Y38C9A.2
W03F9.10
W03F9.5
Y108G3AL.2
DC2.3
F33E11.3
T22H9.2
R09E12.3
H24K24.3
R09A1.1
C02E11.1
K10C9.3
Y50D4A.2
Y50D4A.5
C39F7.4
Y75B7AL.4
R12A1.4
C38C3.5
ZK697.2
[truncated: 581 more rows]

## Sheet: germline specific
germline specific genes
F40E3.2
W05F2.3
C18E3.6
C18E3.5
C18E3.8
D1007.4
F57C9.7
F54C1.2
C01G8.1
F48C1.5
M01E11.5
M01E11.6
F46F11.2
C06A5.6
C06A5.8
T05E7.3
ZC308.4
C55B7.11
C55B7.1
F57B10.12
K02F2.4
T10B11.8
C30F12.4
W01A8.5
R06C7.1
R06C7.4
R06C7.9
F07A5.1
F30F8.3
F26H9.4
C17E4.4
C36F7.2
C03D6.6
F26E4.4
C25A1.12
Y106G6H.12
C27C7.1
W02D9.4
F52C6.2
K02F6.7
F22E5.9
F14D2.11
F14D2.4
T06D4.1
C16C8.5
C16C8.12
F54D10.7
C16A11.3
B0304.4
B0304.2
C27D9.1
ZK546.15
EEED8.14
C25H3.4
C30B5.1
F41G3.6
T02G5.11
T02G5.12
F35C11.5
F54C9.8
F07H5.10
T21B10.4
F44G4.3
T24H10.4
AH6.5
C05C10.5
R53.7
F52H3.4
C06A1.4
R03D7.7
F58G1.1
F32A11.2
Y54G9A.5
Y54E2A.8
W04B5.5
C36A4.4
C16C10.1
C28A5.1
C07G2.1
B0393.6
C38D4.4
T10F2.2
ZC155.4
R02F2.4
B0244.8
T26A5.3
R01H2.3
B0280.5
F56C9.6
F56C9.3
C08C3.4
C50C3.1
F10E9.7
B0464.4
C48B4.9
T27E9.5
K08E3.3
C02B10.2
F36H12.2
B0273.3
C55C3.5
C31H1.8
T22D1.5
ZK381.4
F55G1.6
C28C12.2
C27B7.5
Y11D7A.7
T13F2.6
Y43E12A.1
Y43E12A.3
ZK809.2
ZK829.5
T12G3.6
C25G4.4
K08E7.3
F09E8.3
Y45F10A.2
T23G4.3
F02H6.4
F26D10.10
F33E11.2
F32D1.6
F32D1.7
K03B4.1
C18G1.4
F26G5.1
F08F3.2
C24G6.1
C14C11.2
C10F3.1
W01A11.2
C50E3.13
F52E1.10
F52E1.1
B0024.13
F15H10.3
T21C9.13
C29A12.1
F55A11.8
C27A7.6
T16G1.11
R10D12.12
D1086.4
F40G12.11
F14D7.2
C15H11.6
T01C3.3
F57A10.4
T05G11.1
F14H3.4
F14H3.5
Y32B12B.4
Y102A5C.1
C52B11.3
C36C9.1
ZC53.1
ZC53.7
F02E8.4
C55B6.1
C25A11.2
C49F5.6
W06D11.3
K08H2.3
R04D3.3
E02H4.6
F45B8.2
F59D12.5
F31B9.3

## Sheet: soma specific
soma specific genes
ZC123.3
Y71G12B.11
Y23H5A.5
Y71F9B.5
M01B12.5
F28H1.2
F28H1.1
R12E2.7
C43E11.6
C34G6.6
T09B4.5
T23B3.2
H27M09.4
T10B11.7
K10D3.4
M05B5.2
D2030.2
T28B8.1
T01G9.3
T19A6.2
F02E9.5
F36F2.3
T06D10.1
C12C8.1
C17E4.2
C16C2.2
F26E4.12
F10G8.5
T22A3.8
C35E7.5
Y47H9C.5
R06C1.6
T26E3.2
Y40B1B.3
W04A8.4
Y63D3A.3
K03D10.1
Y105E8A.9
Y105E8A.19
F32A7.3
F11C3.3
ZK909.2
ZK909.4
K10B4.3
K01A2.5
K01A2.8
T27A1.2
W08F4.6
T04B8.5
Y46B2A.1
M01D1.2
M01D1.10
C08F1.10
Y110A2AL.4
Y49F6C.4
F19B10.4
K07D4.7
M03A1.7
C33F10.5
EEED8.2
F07F6.8
C17G10.8
F10C1.7
K05F1.5
ZK1248.2
T24H7.2
K06A1.3
R05G9.2
C56C10.4
F41G3.12
E04F6.3
C07D10.5
F35D2.5
B0228.6
T05H10.3
F49E12.6
F22B5.3
K08F8.2
F44G4.8
T24B8.4
ZK1067.6
C01G6.1
Y53C12B.2
F52H3.7
F33H1.1
R166.2
C09D8.1
C09H10.3
T24F1.3
Y62F5A.9
F07A11.6
F13D12.2
ZK930.3
W03C9.3
Y17G7B.20
Y57A10C.6
Y46G5A.1
Y46G5A.7
Y46G5A.8
F58G1.4
Y39G8B.1
Y48B6A.6
Y54G11A.5
K04B12.1
C09F9.2
2RSSE.2
Y55B1BR.3
F30H5.3
Y55B1AL.1
T19C3.3
C24A1.3
Y92C3B.3
Y71H2AM.23
C34C12.5
M01F1.3
C48D5.2
ZK1058.2
C36E8.3
T02C12.1
R10E4.1
C28A5.4
F25F2.2
R144.13
F54D8.1
T15B12.1
W03A5.7
C56G2.7
F31E3.5
F31E3.1
F37C12.2
F56C9.8
F08F8.5
H14A12.3
ZK783.1
ZK783.4
C02F5.12
ZK1236.2
C04D8.1
B0303.3
ZK637.3
ZK643.5
K04H4.1
ZK1098.10
F58A4.11
M142.1
Y47D3B.6
Y56A3A.7
Y37D8A.16
T27E9.2
W06F12.1
W06F12.2
F53H1.1
Y41D4B.10
ZK616.9
H32C10.2
C43G2.2
F38A5.7
C01B10.5
T05A12.3
B0478.1
ZK381.5
C06G3.6
C06G3.5
T12B3.3
F42G8.12
D2096.6
F20C5.6
C33D9.9
C33D9.6
C33D9.5
C53D6.2
C01F6.5
C33A12.4
C02F4.2
C43F9.8
F13E9.11
Y5F2A.1
F54D1.6
K01A6.2
T12G3.2
F20B10.1
F53B2.8
F53B2.6
Y7A9D.1
Y65A5A.1
F26D10.9
W03F9.4
C05E4.9
F53E2.1
Y46H3A.3
F54E2.3
F27E11.3
K09D9.1
T05B4.11
R02F11.1
K11D12.3
Y58A7A.3
C10G8.6
C18C4.10
F26F12.3
W01A11.3
K04A8.6
T25F10.6
C05C8.3
C26F1.1
F26D11.11
Y97E10AR.1
K07C11.4
K07C11.7
F41E6.6
C01B7.1
T27E4.2
K07B1.6
C50F4.5
K08H10.9
F57A8.1
Y22F5A.3
Y32F6A.3
T21C9.4
C29A12.4
F53H10.2
C45B11.3
T02E9.5
F55C10.1
R07B7.3
C13C4.2
T28H10.3
ZC443.3
R90.1
W07G4.4
C34B4.1
T09E8.1
F57B1.6
F32F2.1
F53C11.3
C06B3.6
W04E12.9
Y44A6C.1
F38A6.1
T03D8.3
F13C5.2
F02G3.1
K03E6.7
EGAP7.1
T14F9.1
T02C5.3
T02C5.5
F52B10.1
F11D5.3
F47B7.1
F48D6.4
C52B9.3
C07A12.7
C05E11.3
C05E11.1
K02G10.4
K02G10.1
K05B2.5
M03F4.6
ZC449.5
C42D8.8
C31H2.1
F32A6.4
C25F6.2
W01C8.5
F13D11.2
F49E10.5
H05L03.3
R07E4.6
W05H9.3
K10C2.4
C25B8.4
ZK867.1
T08A9.1
F08C6.4
ZK154.3
R03G5.2
C09C7.1
C14F5.1
C18A11.7
C17H11.6
F08F1.8
F18E9.5
M02D8.4
C25A11.4
ZK899.8
T14B1.1
F21A10.2
F46F6.2
F14F3.1
F59F5.6
C05A9.2
C34F6.6
F38B2.1
ZK455.1
C35C5.4
W03G11.4
M153.1
F57G12.1
C23H4.1
T07C5.1
T14G8.1
T14G8.3
C34E7.4
F11C1.2
R12H7.1
R12H7.2
K08H2.1
C29F7.3
T21H8.1
F48F7.2
M163.3
M163.1
C44H4.7
F40E10.1
C05G5.4
T04C10.4
F14F4.3
K09A9.1
F01G12.5
C06G1.4
C06G1.5
C16H3.3
