# Supplementary material for: The Histone H3K36 Methyltransferase MES-4 Acts Epigenetically to Transmit the Memory of Germline Gene Expression to Progeny
Source: PLoS Genet. 2010 Sep 2;6(9):e1001091. doi: 10.1371/journal.pgen.1001091 (PMC2932692; doi:10.1371/journal.pgen.1001091)
Supplement: Table S3 — List of genes with high MES-4 and H3K36me3 (z-scores>1) and low Pol II (z score<0). (0.04 MB XLS) [file pgen.1001091.s009.xls]

## Sheet: genes.topMES4.topK36.lowPolII.f
cosmid.ORF	public name	chr
ZK809.2	acl-3	chrIV
K10B2.5	ani-2	chrII
W02B12.6	ars-1	chrII
F59H6.10	bath-3	chrII
F52C6.8	bath-4	chrII
F59H6.11	bath-5	chrII
F46F11.2	cey-2	chrI
M01E11.5	cey-3	chrI
K10B2.3	clec-88	chrII
C40H1.1	cpb-1	chrIII
B0414.5	cpb-3	chrI
B0280.5	cpg-2	chrIII
C10F3.1	cpg-4	chrV
F20D12.1	csr-1	chrIV
D2005.5	drh-3	chrI
B0365.3	eat-6	chrV
R01H2.3	egg-2	chrIII
F26A3.3	ego-1	chrI
H12I13.4	fbf-1	chrII
F21H12.5	fbf-2	chrII
F08A8.7	fbxa-101	chrI
F59A1.7	fbxa-108	chrV
F59A1.8	fbxa-129	chrV
F28F8.4	fbxa-95	chrV
Y113G7B.5	fog-2	chrV
Y113G7B.4	ftr-1	chrV
C05D2.5	gak-1	chrIII
K01C8.5	gei-14	chrII
T07F8.3	gld-3	chrII
C55B7.1	glh-2	chrI
T12F5.3	glh-4	chrI
C28D4.3	gln-6	chrIV
T07G12.12	him-8	chrIV
F41H10.10	htp-1	chrIV
Y73B6BL.2	htp-2	chrIV
F57C9.5	htp-3	chrI
M7.2	klc-1	chrIV
K08E7.3	let-99	chrIV
C07H6.1	lig-4	chrIII
C12C8.3	lin-41	chrI
T03F6.5	lis-1	chrIII
W02A2.7	mex-5	chrIV
ZC410.2	mppb-1	chrIV
H26D21.2	msh-2	chrI
T02G5.6	msh-4	chrII
R03D7.7	nos-1	chrII
ZK1127.1	nos-2	chrII
C15H11.6	nxf-2	chrV
C09G9.6	oma-1	chrIV
ZC513.6	oma-2	chrV
F54D5.1	pcs-1	chrII
ZK381.4	pgl-1	chrIV
C18G1.4	pgl-3	chrV
Y48G1BL.3	puf-10	chrI
F54C9.8	puf-5	chrII
F18A11.1	puf-6	chrII
B0273.2	puf-7	chrIV
C30G12.7	puf-8	chrII
W02A2.6	rec-8	chrIV
ZK675.2	rev-1	chrII
T11F8.3	rme-2	chrIV
C06A5.9	rnf-1	chrI
T01H8.1	rskn-1	chrI
F57B1.2	sun-1	chrV
C24G6.1	syp-2	chrV
T28F3.3	tag-230	chrIV
C01G5.2	tag-292	chrIV
C30B5.1	tag-319	chrII
C25G4.4	tag-347	chrIV
T26A5.3	tag-99	chrIII
K01C8.3	tdc-1	chrII
K02F2.4	ulp-5	chrI
T07G12.10	zim-2	chrIV
T07G12.11	zim-3	chrIV
Y48G1BM.1		chrI
Y48G1A.6		chrI
Y48G1A.2		chrI
Y65B4BL.2		chrI
W05F2.3		chrI
W05F2.6		chrI
Y47G6A.25		chrI
F57C9.7		chrI
W03G9.2		chrI
Y110A7A.15		chrI
F55A12.1		chrI
F59A3.2		chrI
M01A10.1		chrI
M01E11.3		chrI
F46F11.6		chrI
F46F11.10		chrI
F46F11.8		chrI
C06A5.6		chrI
C55B7.11		chrI
F57B10.4		chrI
C01H6.6		chrI
R06C7.1		chrI
D2030.7		chrI
D2005.4		chrI
F30F8.1		chrI
F39H2.5		chrI
K07A12.2		chrI
T08G11.1		chrI
ZK858.3		chrI
K07A1.1		chrI
K07A1.13		chrI
T24D1.5		chrI
T24D1.3		chrI
C35E7.8		chrI
Y53C10A.1		chrI
Y53C10A.2		chrI
Y18D10A.11		chrI
K05C4.4		chrI
W07E6.5		chrII
F52C6.2		chrII
C16C8.12		chrII
C16C8.11		chrII
F54D10.4		chrII
Y14H12B.2		chrII
C16A11.5		chrII
C16A11.4		chrII
Y52E8A.2		chrII
T12C9.7		chrII
R05F9.6		chrII
C29H12.5		chrII
C30G12.6		chrII
R07G3.5		chrII
T21B10.4		chrII
ZK1067.8		chrII
ZK1320.9		chrII
Y53C12A.6		chrII
C05C10.7		chrII
C06A1.3		chrII
F44F4.2		chrII
R03D7.5		chrII
T05B9.1		chrII
C47G2.8		chrII
F54D5.2		chrII
VF13D12L.3		chrII
K12D12.5		chrII
Y43F11A.6		chrII
Y57A10A.4		chrII
Y57A10A.5		chrII
Y57A10A.6		chrII
Y57A10A.7		chrII
F18A11.6		chrII
Y48B6A.10		chrII
F57C2.2		chrII
F57C2.1		chrII
F57C2.3		chrII
C28A5.1		chrIII
C28A5.2		chrIII
M88.5		chrIII
B0393.6		chrIII
C09E7.8		chrIII
F27B3.5		chrIII
F27B3.7		chrIII
T07E3.3		chrIII
F56C9.3		chrIII
C06E1.11		chrIII
C13G5.2		chrIII
B0303.9		chrIII
F59B2.5		chrIII
C48B4.11		chrIII
T07C4.3		chrIII
H04D03.2		chrIII
Y49E10.4		chrIII
F45G2.3		chrIII
T28A8.6		chrIII
T28A8.3		chrIII
Y55F3BR.10		chrIV
Y55F3BR.7		chrIV
Y54G2A.22		chrIV
ZK616.5		chrIV
B0273.3		chrIV
Y73B6BL.23		chrIV
Y73B6BL.45		chrIV
F55G1.6		chrIV
D2096.11		chrIV
M116.5		chrIV
ZC410.3		chrIV
F27C8.6		chrIV
T13F2.6		chrIV
W08D2.5		chrIV
B0001.2		chrIV
B0001.7		chrIV
F19B6.3		chrIV
T04A11.14		chrIV
Y62E10A.18		chrIV
T23G4.3		chrIV
Y32G9A.11		chrV
F59A7.8		chrV
F32D1.7		chrV
C14C11.2		chrV
F44E7.5		chrV
C04E6.11		chrV
W01A11.2		chrV
F20A1.9		chrV
F40A3.3		chrV
F45F2.11		chrV
K08H10.2		chrV
ZK856.12		chrV
Y32F6A.1		chrV
C29A12.1		chrV
D2023.6		chrV
R07B7.2		chrV
B0365.1		chrV
C56A3.8		chrV
Y102A5C.1		chrV
Y102A5C.2		chrV
Y59A8A.3		chrV
Y59A8B.12		chrV
Y37H2A.9		chrV
Y35H6.1		chrX
T08D2.3		chrX
